# Supplementary material for: Comparison of ZrO2 Particles and Polyaniline as Additives in Polystyrene-Based Sorbents for the Micro-Solid Phase Extraction of Psychoactive Drugs from Biofluids
Source: Molecules. 2024 Feb 7;29(4):761. doi: 10.3390/molecules29040761 (PMC10893364; doi:10.3390/molecules29040761)
Supplement: Supplementary file 1 [file molecules-29-00761-s001.zip]

Archive with 1 entries (1 files):
- molecules-2852125-supplementary.pdf
